# Supplementary material for: Room-Temperature Self-Healing Polyurethanes Containing Halloysite Clay with Enhanced Mechanical Properties
Source: Polymers (Basel). 2025 Oct 21;17(20):2807. doi: 10.3390/polym17202807 (PMC12567213; doi:10.3390/polym17202807)
Supplement: Supplementary file 1 [file polymers-17-02807-s001.zip]

Archive with 2 entries (2 files):
- Suppementary Figures and Tables.pdf
- Video S1 - E0.5.mp4
